# Supplementary material for: The complete mitochondrial genomes of two band-winged grasshoppers, Gastrimargus marmoratus and Oedaleus asiaticus
Source: BMC Genomics. 2009 Apr 10;10:156. doi: 10.1186/1471-2164-10-156 (PMC2674460; doi:10.1186/1471-2164-10-156)
Supplement: Additional file 1 — List of primers used for PCR amplification. * Numbers refer to the nucleotide positions of primers' 5 prime ends. Primers in bold were used to amplify ~4.5 Kb fragments with LA Taq™ polymerase. [file 1471-2164-10-156-S1.xls]

## Sheet: Sheet1
Gastrimargus marmoratus					Oedaleus asiaticus
Forward primers		Reverse primers			Forward primers		Reverse primers
11* f	CTGATTAAAGGGTTATCTTG	1828r	ATAGCTCTTGCTAGTGGTG		11f	CTGATTAAAGGGTTATCTTG	4514r	TTATATTTGCTGCTAATCGAACG
1497f	GCTGGAATAGTAGGAACAT	3884r	GGTGATATTTGAGGGATT		3604f	TTGGACAATGCTCAGAAA	5997r	GCAATACTTCGCTTCTTA
3608f	TTGGACAATGCTCAGAAA	6001r	GCAATACTTCGCTTCTTA		4538f	TTATTAGGAAATACAGGACC	9073r	GTTTTTGATTTTGGGTTGAGGT
5385f	ATTCTCATCTAATCACCACT	7635r	TATAATGCTGGTATGCTAAC		8670f	TAACACCACCAAACAATC	10899r	AATCCTCCTCATACTCAT
7249f	ATTAGCTCCAAGACCAGAC	8849r	ATTTCATCTTTGACTCCCT		10630f	AATCCGAACATTACACGC	12738r	AGCCAGGTCGGTTTCTAT
8671f	TAACACCACCAAACAATC	10900r	AATCCTCCTCATACTCAT		12426f	AAACCCAACCTTATTTGGACC	14423r	GGTATTTCATTCCATTCAGAGG
10631f	AATCCGAACATTACACGC	12739r	AGCCAGGTCGGTTTCTAT		14107f	AATAACGAGAGTGACGGGCGA	277r	GGAGTTTGAAGAAATGGACAGG
12426f	AAACCCAACCTTATTTGGACC	14429r	GGTATTTCATTCCATTCAGAGG
14055f	TCCAGTACATCTACTATGTTACGAC	281r	GGAGTTTGAAGAAATGGACAGG
