# Supplementary material for: The complete mitochondrial genomes of two band-winged grasshoppers, Gastrimargus marmoratus and Oedaleus asiaticus
Source: BMC Genomics. 2009 Apr 10;10:156. doi: 10.1186/1471-2164-10-156 (PMC2674460; doi:10.1186/1471-2164-10-156)
Supplement: Additional file 2 — Pairwise divergences (%) of a 650-bp sequence from cox1 5' terminus. Divergences were calculated using MEGA 4.1 Beta [20] with the Kimura 2-Parameter model. [file 1471-2164-10-156-S2.xls]

## Sheet: Distance Data
	L. migratoria	G. marmoratus	O. asiaticus	O. chinensis	C. italicus	C. chinensis	A. willemsei	G. orientalis	G. pluvialis	M. manni	T. neglectus	G. gratiosa	A. simplex	R. dubia
Locusta migratoria	-
Gastrimargus marmoratus	13.27	-
Oedaleus asiaticus	14.21	11.04	-
Oxya chinensis	15.48	15.89	15.71	-
Calliptamus italicus	17.25	18.49	17.09	12.6	-
Chorthippus chinensis	19.07	18.49	16.52	16.23	15.7	-
Acrida willemsei	17.43	16.65	17.5	14.32	17.24	15.1	-
Gryllotalpa orientalis	31.65	31.12	30.87	27.33	29.77	27.57	29.62	-
Gryllotalpa pluvialis	28.48	28	29.89	24.02	25.59	24.43	27.08	12.14	-
Myrmecophilus manni	28.45	27.43	28.56	26.67	25.85	28.49	26.43	27.66	26.24	-
Troglophilus neglectus	30.82	29.63	27.55	25.1	24.04	23.56	25.12	26.96	24.05	25.91	-
Gampsocleis gratiosa	29.25	28.01	27.32	30.35	26.03	29.88	29.13	28.46	25.85	28.35	25.88	-
Anabrus simplex	31.28	27.33	27.3	29.13	25.08	30.12	29.36	28.99	24.81	29.61	25.47	19.73	-
Ruspolia dubia	30.83	29.86	29.86	25.75	23.81	25.97	25.75	30.06	27.66	26.95	23.26	23.33	23.53	-
